# Supplementary material for: Master lineage transcription factors anchor trans mega transcriptional complexes at highly accessible enhancer sites to promote long-range chromatin clustering and transcription of distal target genes
Source: Nucleic Acids Res. 2021 Nov 24;49(21):12196–210. doi: 10.1093/nar/gkab1105 (PMC8643643; doi:10.1093/nar/gkab1105)
Supplement: gkab1105_Supplemental_Files [file gkab1105_supplemental_files.zip]

Archive with 4 entries (4 files):
- Table_S1.xlsx
- Table_S2.xlsx
- Table_S3.xlsx
- TransSE_Figure_legends_suppl.pdf
