# Supplementary material for: Master lineage transcription factors anchor trans mega transcriptional complexes at highly accessible enhancer sites to promote long-range chromatin clustering and transcription of distal target genes
Source: Nucleic Acids Res. 2021 Nov 24;49(21):12196–210. doi: 10.1093/nar/gkab1105 (PMC8643643; doi:10.1093/nar/gkab1105)
Supplement: gkab1105_Supplemental_Files [file gkab1105_supplemental_files.zip › Table_S1.xlsx]

## Sheet: HEPG2
Data Type	Antibodies	SRA or ENCODE experiment	Used for OS calculation
ChIP	H3K36me3	ENCSR000AMB	N
ChIP	H3K4me2	ENCSR000AMC	N
ChIP	H3K9ac	ENCSR000AMD	N
ChIP	H3K27ac	ENCSR000AMO	N
ChIP	H3K4me3	ENCSR000AMP	N
ChIP	H4K20me1	ENCSR000AMQ	N
ChIP	H3K27me3	ENCSR000AOL	N
ChIP	H3K4me1	ENCSR000APV	N
ChIP	EZH2	ENCSR000ARI	Y
ChIP	H3K9me3	ENCSR000ATD	N
ChIP	JUND	ENCSR000BGK	Y
ChIP	SIN3A	ENCSR000BGL	Y
ChIP	USF1	ENCSR000BGM	Y
ChIP	FOSL2	ENCSR000BHP	Y
ChIP	RXRA	ENCSR000BHU	Y
ChIP	CTCF	ENCSR000BIE	N
ChIP	TCF12	ENCSR000BJG	Y
ChIP	POLR2A	ENCSR000BJM	N
ChIP	TAF1	ENCSR000BJN	Y
ChIP	SP1	ENCSR000BJX	Y
ChIP	ATF3	ENCSR000BKE	Y
ChIP	FOXA1	ENCSR000BLE	Y
ChIP	HNF4A	ENCSR000BLF	Y
ChIP	RAD21	ENCSR000BLS	N
ChIP	SRF	ENCSR000BLV	Y
ChIP	EP300	ENCSR000BLW	Y
ChIP	HDAC2	ENCSR000BMC	Y
ChIP	ELF1	ENCSR000BMZ	Y
ChIP	ZBTB33	ENCSR000BNA	Y
ChIP	FOXA2	ENCSR000BNI	Y
ChIP	HNF4G	ENCSR000BNJ	Y
ChIP	YY1	ENCSR000BNT	Y
ChIP	REST	ENCSR000BOT	Y
ChIP	POLR2AphosphoS5	ENCSR000BPI	N
ChIP	ZBTB7A	ENCSR000BQA	Y
ChIP	MBD4	ENCSR000BQW	Y
ChIP	NFIC	ENCSR000BQX	Y
ChIP	MYBL2	ENCSR000BRO	Y
ChIP	ZEB1	ENCSR000BVN	Y
ChIP	MYC	ENCSR000DLR	Y
ChIP	MAZ	ENCSR000EDN	Y
ChIP	CEBPZ	ENCSR000EDO	Y
ChIP	ARID3A	ENCSR000EDP	Y
ChIP	RCOR1	ENCSR000EDQ	Y
ChIP	MAX	ENCSR000EDS	Y
ChIP	BHLHE40	ENCSR000EDT	Y
ChIP	MXI1	ENCSR000EDU	Y
ChIP	SMC3	ENCSR000EDW	N
ChIP	POLR2AphosphoS2	ENCSR000EDX	N
ChIP	BRCA1	ENCSR000EDY	Y
ChIP	RFX5	ENCSR000EEA	Y
ChIP	MAFK	ENCSR000EEB	Y
ChIP	MAFF	ENCSR000EEC	Y
ChIP	CHD2	ENCSR000EED	Y
ChIP	CEBPB	ENCSR000EEE	Y
ChIP	USF2	ENCSR000EEF	Y
ChIP	JUN	ENCSR000EEK	Y
ChIP	TBP	ENCSR000EEL	Y
ChIP	NR2C2	ENCSR000EVS	Y
ChIP	KLF16	ENCSR009KLQ	Y
ChIP	ZNF614	ENCSR011CIR	Y
ChIP	BCLAF1	ENCSR015TKV	Y
ChIP	PLRG1	ENCSR019KPC	N
ChIP	SP5	ENCSR019NPF	Y
ChIP	ARNT	ENCSR029IBC	Y
ChIP	KDM6A	ENCSR031ING	Y
ChIP	XRCC5	ENCSR031URL	Y
ChIP	ATF2	ENCSR047BUZ	Y
ChIP	HNRNPH1	ENCSR066FXN	Y
ChIP	KMT2B	ENCSR071YVR	Y
ChIP	HMG20A	ENCSR072GJV	Y
ChIP	RAD51	ENCSR081WLS	Y
ChIP	FOXA3	ENCSR092OVN	Y
ChIP	ETV5	ENCSR096IIB	Y
ChIP	TBL1XR1	ENCSR101FJS	Y
ChIP	ZNF384	ENCSR101FJU	Y
ChIP	TFAP4	ENCSR103SZL	Y
ChIP	GATAD1	ENCSR108TYQ	Y
ChIP	KDM1A	ENCSR115BLD	Y
ChIP	MIER2	ENCSR115PIK	Y
ChIP	HOMEZ	ENCSR117CHD	Y
ChIP	MLX	ENCSR125DAD	Y
ChIP	SNRNP70	ENCSR128IYN	Y
ChIP	PPARG	ENCSR130VQL	Y
ChIP	CEBPA	ENCSR142IGM	Y
ChIP	NFRKB	ENCSR145BHD	Y
ChIP	TARDBP	ENCSR145CXH	Y
ChIP	AGO2	ENCSR151NQL	Y
ChIP	PTBP1	ENCSR156APP	Y
ChIP	DNMT3B	ENCSR156CWW	Y
ChIP	ZKSCAN1	ENCSR157CAU	Y
ChIP	ZNF205	ENCSR157CEN	Y
ChIP	ERF	ENCSR159DQO	Y
ChIP	PHB2	ENCSR170DNV	Y
ChIP	FOXK2	ENCSR171FUX	Y
ChIP	ZNF580	ENCSR173CTF	Y
ChIP	HMGXB4	ENCSR174GOO	Y
ChIP	ZNF3	ENCSR182QWU	Y
ChIP	HNRNPUL1	ENCSR183AXJ	Y
ChIP	ZBTB26	ENCSR184SVO	Y
ChIP	NFIL3	ENCSR201GGK	Y
ChIP	IKZF5	ENCSR210HBN	Y
ChIP	NBN	ENCSR210ZYL	Y
ChIP	NFIA	ENCSR226QQM	Y
ChIP	NFKBIZ	ENCSR235OVI	Y
ChIP	PRPF4	ENCSR243LNQ	Y
ChIP	CCAR2	ENCSR247XFV	Y
ChIP	ATF1	ENCSR253OON	Y
ChIP	SFPQ	ENCSR258SXK	Y
ChIP	MBD1	ENCSR260UJI	Y
ChIP	MNT	ENCSR261EDU	Y
ChIP	GABPA	ENCSR269TNX	Y
ChIP	HDAC6	ENCSR277VIC	Y
ChIP	IKZF1	ENCSR278JQG	Y
ChIP	FIP1L1	ENCSR313VZG	Y
ChIP	HNRNPL	ENCSR315JJE	Y
ChIP	PAF1	ENCSR327RFM	Y
ChIP	CREB1	ENCSR331ORD	Y
ChIP	RBM39	ENCSR339JTP	Y
ChIP	KAT7	ENCSR340BXT	Y
ChIP	RBM22	ENCSR356ECR	Y
ChIP	HDAC1	ENCSR362CPB	Y
ChIP	ZNF24	ENCSR362NWP	Y
ChIP	FOXP1	ENCSR369YUK	Y
ChIP	ZNF511	ENCSR372JXR	Y
ChIP	EHMT2	ENCSR376FMN	Y
ChIP	GTF2F1	ENCSR382PVA	Y
ChIP	ZFP36	ENCSR382XLA	Y
ChIP	KDM3A	ENCSR387JKT	Y
ChIP	ZNF792	ENCSR396SOH	Y
ChIP	ZHX2	ENCSR407BEZ	Y
ChIP	AHR	ENCSR412ZDC	Y
ChIP	ZNF48	ENCSR415AEB	Y
ChIP	NCOR1	ENCSR419KSZ	Y
ChIP	THRB	ENCSR430JGJ	Y
ChIP	CHD4	ENCSR431FOF	Y
ChIP	MXD4	ENCSR441KFW	Y
ChIP	TCF7	ENCSR444LIN	Y
ChIP	SIN3B	ENCSR452YHM	Y
ChIP	RCOR2	ENCSR455DOO	Y
ChIP	GABPB1	ENCSR462KYU	Y
ChIP	SRSF1	ENCSR465BWW	Y
ChIP	ZBTB25	ENCSR485OYR	Y
ChIP	ZFP64	ENCSR487CPI	Y
ChIP	PHF8	ENCSR487LUQ	Y
ChIP	NFE2L2	ENCSR488EES	Y
ChIP	TEAD1	ENCSR497JLX	Y
ChIP	RARA	ENCSR500WXT	Y
ChIP	ZNF652	ENCSR502GAX	Y
ChIP	TRIM22	ENCSR506HXN	Y
ChIP	ASH2L	ENCSR508LMH	Y
ChIP	BRD4	ENCSR514EOE	Y
ChIP	HNRNPK	ENCSR519QAA	Y
ChIP	RNF2	ENCSR523XCR	Y
ChIP	ZBTB40	ENCSR525YFS	Y
ChIP	HLF	ENCSR528PSI	Y
ChIP	HCFC1	ENCSR529JYA	Y
ChIP	MIER3	ENCSR531VIJ	Y
ChIP	SOX6	ENCSR543BVU	Y
ChIP	ATF7	ENCSR545FXC	Y
ChIP	ZNF7	ENCSR553QMC	Y
ChIP	AGO1	ENCSR555ZMV	Y
ChIP	TFDP1	ENCSR558OMR	Y
ChIP	RXRB	ENCSR560SEP	Y
ChIP	THAP11	ENCSR562POI	Y
ChIP	NFYC	ENCSR569ARC	Y
ChIP	SSRP1	ENCSR571PDN	Y
ChIP	ZNF644	ENCSR578CXC	Y
ChIP	ZFP1	ENCSR586DEH	Y
ChIP	TFE3	ENCSR589SNT	Y
ChIP	GATA4	ENCSR590CNM	Y
ChIP	FUS	ENCSR590QQP	Y
ChIP	RBPJ	ENCSR596FEL	Y
ChIP	IRF2	ENCSR604UJV	Y
ChIP	TBX3	ENCSR605YWG	Y
ChIP	KLF11	ENCSR616OSG	Y
ChIP	HBP1	ENCSR616WEG	Y
ChIP	KAT2B	ENCSR620YNB	Y
ChIP	SRSF9	ENCSR624GNZ	Y
ChIP	SYNCRIP	ENCSR625ORP	Y
ChIP	RFX3	ENCSR633OVO	Y
ChIP	CEBPG	ENCSR639IIZ	Y
ChIP	HHEX	ENCSR656JZL	Y
ChIP	ZBED5	ENCSR656SIB	Y
ChIP	TOE1	ENCSR659SCK	Y
ChIP	NR2F1	ENCSR662EOU	Y
ChIP	ZNF639	ENCSR665UFC	Y
ChIP	TEAD3	ENCSR666QNP	Y
ChIP	DMAP1	ENCSR670YPQ	Y
ChIP	ETS1	ENCSR681WHQ	Y
ChIP	ZNF207	ENCSR683CSF	Y
ChIP	SRSF4	ENCSR696MBC	Y
ChIP	ZGPAT	ENCSR704IGU	Y
ChIP	ZSCAN9	ENCSR712FAM	Y
ChIP	ETV4	ENCSR714YZG	Y
ChIP	SOX13	ENCSR715UCI	Y
ChIP	GMEB2	ENCSR745VSQ	Y
ChIP	ZNF282	ENCSR752NDX	Y
ChIP	SKI	ENCSR754MUD	Y
ChIP	KLF6	ENCSR757EKM	Y
ChIP	BCL6	ENCSR759BDG	Y
ChIP	DRAP1	ENCSR765MKZ	Y
ChIP	ELF3	ENCSR770AOR	Y
ChIP	SUZ12	ENCSR771GTF	Y
ChIP	RBFOX2	ENCSR784FYS	Y
ChIP	MYRF	ENCSR792MZV	Y
ChIP	NR2F6	ENCSR798IJO	Y
ChIP	YBX1	ENCSR799GOY	Y
ChIP	HNF1A	ENCSR800QIT	Y
ChIP	CBX2	ENCSR801GJU	Y
ChIP	HNRNPLL	ENCSR804HMZ	Y
ChIP	ZKSCAN8	ENCSR808FFI	Y
ChIP	CBX1	ENCSR819WZE	Y
ChIP	RFXANK	ENCSR823ADL	Y
ChIP	TAF15	ENCSR825MZS	Y
ChIP	SMAD4	ENCSR826YMT	Y
ChIP	ZMYM3	ENCSR848YWD	Y
ChIP	PBX2	ENCSR849DFF	Y
ChIP	NRF1	ENCSR853ADA	Y
ChIP	POLR2G	ENCSR854JES	N
ChIP	ATM	ENCSR859JGF	Y
ChIP	U2AF1	ENCSR868JLS	Y
ChIP	PCBP1	ENCSR872EVQ	Y
ChIP	KDM5A	ENCSR872ZHM	Y
ChIP	SMARCC2	ENCSR887LYD	Y
ChIP	CREM	ENCSR903ELW	Y
ChIP	MXD3	ENCSR909GJR	Y
ChIP	NONO	ENCSR923UTX	Y
ChIP	GATAD2A	ENCSR925BFV	Y
ChIP	HMG20B	ENCSR925QAW	Y
ChIP	RFX1	ENCSR928API	Y
ChIP	KLF9	ENCSR938ETG	Y
ChIP	PCBP2	ENCSR945NSF	Y
ChIP	LCORL	ENCSR950NAZ	Y
ChIP	KAT8	ENCSR954KIC	Y
ChIP	SAP130	ENCSR959OMS	Y
ChIP	SOX5	ENCSR961WLZ	Y
ChIP	MIXL1	ENCSR966PJY	Y
ChIP	SMARCE1	ENCSR968QDP	Y
ChIP	ARID4B	ENCSR988LZG	Y
ChIP	RERE	ENCSR988ZSI	Y
ChIP	U2AF2	ENCSR991ADX	Y
ChIP	TGIF2	ENCSR993LMB	Y
ChIP	H3K79me2	SRP006944	N
ChIP	ESRRA	SRP007993	Y
ChIP	GRP20	SRP007993	Y
ChIP	TCF7L2	SRP007993	Y
ChIP	CEBPD	SRP008797	Y
ChIP	HEY1	SRP008797	Y
ChIP	NR2F2	SRP008797	Y
ChIP	TEAD4	SRP008797	Y
ChIP	MED1	SRP068482	Y
ChIP	NIPBL	SRP068482	N
ChIP	SMC1A	SRP068482	N
ChIP	FOXO3	SRP103814	Y
ChIP	HES1	SRP103814	Y
ChIP	KLF10	SRP103814	Y
ChIP	L3MBTL4	SRP103814	Y
ChIP	NFATC3	SRP103814	Y
ChIP	RUVBL1	SRP103814	Y
ChIP	TSC22D4	SRP103814	Y
ChIP	ZBTB2	SRP103814	Y
ChIP	ZSCAN2	SRP103814	Y
ChIP	SMARCA4	SRP115303	Y
ChIP	MCRS1	SRP126191	Y
ChIP	SATB1	SRP127542	Y
ATAC		ENCSR042AWH
DNase		ENCSR149XIL
GRO		GSM2428726
Hi-C		GSM3391789
Hi-C		GSM3391790
STARR		ENCFF595VHD

## Sheet: HCT116
Data Type	Antibodies	SRA or ENCODE experiment	Used for OS calculation
ChIP	POLR2AphosphoS5	ENCSR000BML	N
ChIP	YY1	ENCSR000BNX	Y
ChIP	ZBTB33	ENCSR000BNY	Y
ChIP	JUND	ENCSR000BSA	Y
ChIP	CTCF	ENCSR000BSE	N
ChIP	CTCF	ENCSR000DTO	N
ChIP	H3K4me3	ENCSR000DTQ	N
ChIP	H3K4me1	ENCSR000EUS	N
ChIP	H3K27ac	ENCSR000EUT	N
ChIP	POLR2A	ENCSR000EUU	N
ChIP	TCF7L2	ENCSR000EUV	Y
ChIP	EZH2	ENCSR046HGP	Y
ChIP	H3K36me3	ENCSR091QXP	N
ChIP	H3K9ac	ENCSR093SHE	N
ChIP	ZNF274	ENCSR101FJM	Y
ChIP	H3K4me1	ENCSR161MXP	N
ChIP	H3K9me3	ENCSR179BUC	N
ChIP	H2AFZ	ENCSR227XNT	N
ChIP	CTCF	ENCSR240PRQ	N
ChIP	H3K4me3	ENCSR333OPW	N
ChIP	EZH2phosphoT487	ENCSR429CLV	Y
ChIP	H4K20me1	ENCSR474DOV	N
ChIP	ZFX	ENCSR503GVO	Y
ChIP	H3K9me2	ENCSR555LYM	N
ChIP	H3K27ac	ENCSR661KMA	N
ChIP	H3K4me2	ENCSR794ULT	N
ChIP	H3K27me3	ENCSR810BDB	N
ChIP	TEAD4	GSM1010772	Y
ChIP	ATF3	GSM1010872	Y
ChIP	CBX3	GSM1010872	Y
ChIP	CEBPB	GSM1010872	Y
ChIP	EGR1	GSM1010872	Y
ChIP	ELF1	GSM1010872	Y
ChIP	FOSL1	GSM1010872	Y
ChIP	MAX	GSM1010872	Y
ChIP	REST	GSM1010872	Y
ChIP	SIN3A	GSM1010872	Y
ChIP	SP1	GSM1010872	Y
ChIP	SRF	GSM1010872	Y
ChIP	USF1	GSM1010872	Y
ChIP	RAD21	GSM1010872	N
ChIP	H4K20me3	GSM2809633	N
ChIP	NIPBL	GSM2809637/GSM3242972	N
ChIP	PAF1	GSM874642	Y
ChIP	ELL	SRP026044	Y
ChIP	ICE1	SRP026044	Y
ChIP	ICE2	SRP026044	Y
ChIP	EP300	SRP030458	Y
ChIP	KMT2D	SRP030458	Y
ChIP	LEO1	SRP061775	Y
ChIP	SMARCA4	SRP061775	Y
ChIP	KMT3B	SRP062218	Y
ChIP	CDK9	SRP063087	Y
ChIP	HEXIM1	SRP063087	Y
ChIP	LARP7	SRP063087	Y
ChIP	BRD4	SRP063986	Y
ChIP	H3K18ac	SRP101638	N
ChIP	H3K18cr	SRP101638	N
ChIP	PHIP	SRP113007	Y
ChIP	SMC1A	SRP199141	N
DNase		ENCSR000ENM
GRO		GSM1124062
STARR		ENCFF260LCF

## Sheet: MCF7
Data Type	Antibodies	SRA or ENCODE experiment	Used for OS calculation
ChIP	PR	SRP057757	Y
ChIP	TAF1	ENCSR000AHF	Y
ChIP	JUND	ENCSR000BSU	Y
ChIP	POLR2A	ENCSR000DMN	N
ChIP	MYC	ENCSR000DMQ	Y
ChIP	CTCF	ENCSR000DMR	N
ChIP	NEUROD1	ENCSR006WUS	Y
ChIP	CUX1	ENCSR017CEO	Y
ChIP	ZNF579	ENCSR018MQH	Y
ChIP	GABPA	ENCSR038RXU	Y
ChIP	ZNF444	ENCSR038XIA	Y
ChIP	SNIP1	ENCSR042TWZ	Y
ChIP	H3K9ac	ENCSR056UBA	N
ChIP	H2AFZ	ENCSR057MWG	N
ChIP	HSF1	ENCSR062HDL	Y
ChIP	RFX1	ENCSR066TET	Y
ChIP	CEBPG	ENCSR094ZCF	Y
ChIP	ZNF207	ENCSR096KWU	Y
ChIP	HES1	ENCSR109ODF	Y
ChIP	CSDE1	ENCSR116QUR	Y
ChIP	KLF9	ENCSR125ZYC	Y
ChIP	FOXA1	ENCSR126YEB	Y
ChIP	NRF1	ENCSR135ANT	Y
ChIP	ZBTB11	ENCSR155VDK	Y
ChIP	COPS2	ENCSR173EEH	Y
ChIP	JUN	ENCSR176EXN	Y
ChIP	SREBF1	ENCSR197DJH	Y
ChIP	H3F3A	ENCSR197XDQ	N
ChIP	HDGF	ENCSR200CUA	Y
ChIP	ARID3A	ENCSR231ENE	Y
ChIP	ZBTB33	ENCSR231YFE	Y
ChIP	DPF2	ENCSR234VCE	Y
ChIP	NFRKB	ENCSR248IMH	Y
ChIP	KLF4	ENCSR265WJC	Y
ChIP	ZBTB7B	ENCSR277BXW	Y
ChIP	SIX4	ENCSR279IEM	Y
ChIP	MAZ	ENCSR288IJC	Y
ChIP	ZBTB1	ENCSR309ELI	Y
ChIP	ZBTB40	ENCSR318LVG	Y
ChIP	DDX20	ENCSR330ADN	Y
ChIP	MTA1	ENCSR348JOJ	Y
ChIP	CHD1	ENCSR360JOC	Y
ChIP	H3K9me2	ENCSR374RZR	N
ChIP	ELK1	ENCSR382WLL	Y
ChIP	RCOR1	ENCSR391JII	Y
ChIP	MTA3	ENCSR391KQC	Y
ChIP	ZNF574	ENCSR402JAC	Y
ChIP	NFXL1	ENCSR417DKD	Y
ChIP	ZNF507	ENCSR419ODQ	Y
ChIP	GATA3	ENCSR423RTK	Y
ChIP	MLLT1	ENCSR427BBI	Y
ChIP	SMARCE1	ENCSR431TLD	Y
ChIP	ZFX	ENCSR435OQD	Y
ChIP	RAD51	ENCSR442VBJ	Y
ChIP	ZKSCAN1	ENCSR449UFF	Y
ChIP	FOXK2	ENCSR465VLK	Y
ChIP	ZNF217	ENCSR465XQW	Y
ChIP	SIN3A	ENCSR468LUO	Y
ChIP	SIN3A	ENCSR468LUO	N
ChIP	SMARCA5	ENCSR487ASM	Y
ChIP	H3K4me1	ENCSR493NBY	N
ChIP	ELF1	ENCSR502NRF	Y
ChIP	ZNF24	ENCSR503VTG	Y
ChIP	E2F4	ENCSR505NMN	Y
ChIP	PPP1R10	ENCSR509DOK	Y
ChIP	FOSL2	ENCSR546KCN	Y
ChIP	MTA2	ENCSR551ZDZ	Y
ChIP	MAFK	ENCSR555PBN	Y
ChIP	GTF2F1	ENCSR557JTZ	Y
ChIP	FOS	ENCSR569XNP	Y
ChIP	NCOA3	ENCSR573OJP	Y
ChIP	NBN	ENCSR591EBL	Y
ChIP	H3K36me3	ENCSR610IYQ	N
ChIP	CTBP1	ENCSR636EYA	Y
ChIP	H4K20me1	ENCSR639RHG	N
ChIP	MNT	ENCSR663ZZZ	Y
ChIP	HCFC1	ENCSR697CUP	Y
ChIP	ZNF592	ENCSR701AQS	Y
ChIP	NFIB	ENCSR702BYX	Y
ChIP	RAD21	ENCSR703TNG	N
ChIP	LARP7	ENCSR725ELR	Y
ChIP	SP1	ENCSR729LGA	Y
ChIP	H3K27ac	ENCSR752UOD	N
ChIP	SUZ12	ENCSR757EMK	Y
ChIP	H3K27me3	ENCSR761DLU	N
ChIP	ZNF512B	ENCSR761LRR	Y
ChIP	ZNF8	ENCSR785UCD	Y
ChIP	TARDBP	ENCSR801SWX	Y
ChIP	TOE1	ENCSR810WXH	Y
ChIP	E4F1	ENCSR841YWU	Y
ChIP	YBX1	ENCSR864KNH	Y
ChIP	ATF7	ENCSR866QPZ	Y
ChIP	H3K4me2	ENCSR875KOJ	N
ChIP	TRIM22	ENCSR875PEI	Y
ChIP	ZHX2	ENCSR876UYH	Y
ChIP	CREB1	ENCSR897JAS	Y
ChIP	E2F8	ENCSR897ZXU	Y
ChIP	ZNF687	ENCSR899BKM	Y
ChIP	NONO	ENCSR912NMR	Y
ChIP	RFX5	ENCSR924TVL	Y
ChIP	CLOCK	ENCSR934JDG	Y
ChIP	MBD2	ENCSR940MHE	Y
ChIP	PAX8	ENCSR949IWY	Y
ChIP	ESRRA	ENCSR954WVZ	Y
ChIP	BMI1	ENCSR966YYJ	Y
ChIP	GATAD2B	ENCSR979FQP	Y
ChIP	H3K4me3	ENCSR985MIB	N
ChIP	PKNOX1	ENCSR986XYK	Y
ChIP	H3K9me3	ENCSR999WHE	N
ChIP	TFAP2C	SRP002248	Y
ChIP	TCF7L2	SRP007993	Y
ChIP	CEBPB	SRP008797	Y
ChIP	EGR1	SRP008797	Y
ChIP	ERG1	SRP008797	Y
ChIP	MAX	SRP008797	Y
ChIP	NR2F2	SRP008797	Y
ChIP	REST	SRP008797	Y
ChIP	SRF	SRP008797	Y
ChIP	TCF12	SRP008797	Y
ChIP	TEAD4	SRP008797	Y
ChIP	GREB1	SRP016108	Y
ChIP	RXRA	SRP016108	Y
ChIP	TLE3	SRP016108	Y
ChIP	KDM5B	SRP021091	Y
ChIP	ESR1	SRP028353	Y
ChIP	SMARCC1	SRP033492	Y
ChIP	BRD4	SRP040135	Y
ChIP	APOBEC3B	SRP041346	Y
ChIP	MED1	SRP045390	Y
ChIP	PRKDC	SRP045390	Y
ChIP	RARA	SRP045390	Y
ChIP	RARG	SRP045390	Y
ChIP	H3K4ac	SRP058852	N
ChIP	FOXM1	SRP063698	Y
ChIP	H3K23ac	SRP080870	N
ChIP	KMT2D	SRP081098	Y
ChIP	KLF10	SRP103814	Y
ChIP	WDHD1	SRP103814	Y
ChIP	ZMYM3	SRP103814	Y
ChIP	ZNF75A	SRP103814	Y
ChIP	ZSCAN2	SRP103814	Y
ChIP	ZXDC	SRP103814	Y
ChIP	MYT1	SRP113290	Y
ChIP	ZNF711	SRP115395	Y
ChIP	NR3C1	SRP119087	Y
ChIP	CTBP2	SRP125142	Y
ChIP	HDAC3	SRP125142	Y
ChIP	TEAD1	SRP125142	Y
ChIP	TRPS1	SRP125142	Y
ChIP	YAP	SRP125142	Y
ChIP	GRHL2	SRP131759	Y
ChIP	EP300	SRX176885	Y
DNase		ENCSR000EPH
ChIA-PET	POLR2A	GSM832456
ChIA-PET	POLR2A	GSM832457
ChIA-PET	POLR2A	GSM832458
GRO		GSM3184722
GRO		GSM3184726
GRO		GSM3184727
GRO		GSM3184728
GRO		GSM3184729
STARR		ENCFF986SSQ

## Sheet: A549
Data Type	Antibodies	SRA or ENCODE experiment	Used for OS calculation
ChIP	H3K27ac	ENCSR250EHC_1	N
ChIP	H3K4me3	ENCSR000ASH	N
ChIP	H3K9ac	ENCSR000ASV	N
ChIP	H3K79me2	ENCSR000ATP	N
ChIP	H2AFZ	ENCSR000AUH	N
ChIP	H3K27ac	ENCSR000AUI	N
ChIP	H3K27me3	ENCSR000AUK	N
ChIP	H3K4me1	ENCSR000AUM	N
ChIP	H3K9me3	ENCSR000AUN	N
ChIP	H4K20me1	ENCSR000AUO	N
ChIP	H3K4me2	ENCSR000AVI	N
ChIP	POLR2A	ENCSR000BHH	N
ChIP	NR3C1	ENCSR000BJT	Y
ChIP	SP1	ENCSR000BPE	Y
ChIP	TAF1	ENCSR000BPF	Y
ChIP	YY1	ENCSR000BPM	Y
ChIP	ATF3	ENCSR000BPS	Y
ChIP	ELF1	ENCSR000BPT	Y
ChIP	ETS1	ENCSR000BPU	Y
ChIP	GABPA	ENCSR000BPY	Y
ChIP	ZBTB33	ENCSR000BPZ	Y
ChIP	BCL3	ENCSR000BQH	Y
ChIP	FOSL2	ENCSR000BQO	Y
ChIP	TCF12	ENCSR000BQQ	Y
ChIP	FOXA1	ENCSR000BRD	Y
ChIP	JUND	ENCSR000BRF	Y
ChIP	SIX5	ENCSR000BRL	Y
ChIP	CTCF	ENCSR000DNA	N
ChIP	MYC	ENCSR000DYC	Y
ChIP	RAD21	ENCSR000DYE	N
ChIP	POLR2AphosphoS2	ENCSR000DYF	N
ChIP	CEBPB	ENCSR000DYI	Y
ChIP	RFX5	ENCSR064LJN	Y
ChIP	CHD2	ENCSR067HGI	Y
ChIP	H3K4me2	ENCSR124YCC_2	N
ChIP	H3K4me1	ENCSR171ZJG_1	N
ChIP	ZC3H11A	ENCSR277OOQ	Y
ChIP	ZFP36	ENCSR294JWV	Y
ChIP	EHMT2	ENCSR321BJQ	Y
ChIP	JUNB	ENCSR431LRW	Y
ChIP	CBX2	ENCSR469WAO	Y
ChIP	ESRRA	ENCSR473SUA	Y
ChIP	SMC3	ENCSR481YWD	N
ChIP	SIN3A	ENCSR513XQX	Y
ChIP	PHF8	ENCSR541AOQ	Y
ChIP	MAFK	ENCSR541WQI	Y
ChIP	CHD4	ENCSR550SCU	Y
ChIP	USF2	ENCSR563FBT	Y
ChIP	NFE2L2	ENCSR584GHV	Y
ChIP	CBX8	ENCSR616MOB	Y
ChIP	RCOR1	ENCSR618ICR	Y
ChIP	ELK1	ENCSR623KNM	Y
ChIP	MAZ	ENCSR636YLV	Y
ChIP	SREBF2	ENCSR638QYO	Y
ChIP	KDM1A	ENCSR639GWS	Y
ChIP	HDAC2	ENCSR659LJJ	Y
ChIP	RNF2	ENCSR798EGJ	Y
ChIP	REST	ENCSR892DRK	Y
ChIP	SREBF1	ENCSR897MYK	Y
ChIP	KDM5A	ENCSR933MHJ	Y
ChIP	JUN	ENCSR996DUT	Y
ChIP	H3K27me3	GSE29611	N
ChIP	H3K79me2	GSE29611	N
ChIP	H3K9ac	GSE29611	N
ChIP	H3K9me3	GSE29611	N
ChIP	H4K20me1	GSE29611	N
ChIP	CREB1	GSE32465	Y
ChIP	E2F6	GSE32465	Y
ChIP	USF1	GSE32465	Y
ChIP	H3K4me3	GSE35583	N
ChIP	SMAD3	GSE51509	Y
ChIP	MED1	GSE76893	Y
ChIP	INO80	GSE85117	Y
ChIP	H3K56ac	GSE85117	N
ChIP	NKX2-1	GSE86957	Y
ChIP	BRD4	GSE89128	Y
ChIP	EP300	GSE91317	Y
ChIP	HES2	GSE91369	Y
ChIP	GATA3	GSM1010727	Y
ChIP	PBX3	GSM1010755	Y
ChIP	TEAD4	GSM1010868	Y
ChIP	GATA4	GSM2255735	Y
ChIP	FOXA2	GSM2401465	Y
ChIP	MAX	GSM935298	Y
ChIP	BHLHE40	GSM935440	Y
DNase		ENCSR000ELW
GRO		GSM2428723
Hi-C		GSE92819
STARR		ENCFF078FWH

## Sheet: SK-N-SH
Data Type	Antibodies	SRA or ENCODE experiment	Used for OS calculation
ChIP	REST	ENCSR000BJJ	Y
ChIP	POLR2AphosphoS5	ENCSR000BPA	N
ChIP	SIN3A	ENCSR000BPB	Y
ChIP	TAF1	ENCSR000BQF	Y
ChIP	JUND	ENCSR000BSK	Y
ChIP	RFX5	ENCSR000EHY	Y
ChIP	MXI1	ENCSR000EIA	Y
ChIP	H3K4me1	ENCSR000FCR	N
ChIP	H3K27ac	ENCSR000FCU	N
ChIP	RCOR1	ENCSR009TKN	Y
ChIP	H3K79me2	ENCSR074TRC	N
ChIP	H3K9ac	ENCSR121INC	N
ChIP	H3F3A	ENCSR125IJY	N
ChIP	CHD2	ENCSR274SLQ	Y
ChIP	EZH2phosphoT487	ENCSR297MUV	Y
ChIP	H2AFZ	ENCSR366QMB	N
ChIP	IRF3	ENCSR422ZAO	Y
ChIP	H3K9me2	ENCSR423UOT	N
ChIP	CTCF	ENCSR541AMF	N
ChIP	H3K9me3	ENCSR657OGA	N
ChIP	H3K4me2	ENCSR791INM	N
ChIP	H4K20me1	ENCSR878HPJ	N
ChIP	H3K27me3	ENCSR914QOK	N
ChIP	USF2	ENCSR945NFL	Y
ChIP	H3K4me3	ENCSR975GZA	N
ChIP	H3K36me3	ENCSR978CNH	N
ChIP	NRF1	SRP007993	N
ChIP	RAD21	SRP007993	N
ChIP	SMC3	SRP007993	N
ChIP	ELF1	SRP008797	Y
ChIP	EP300	SRP008797	Y
ChIP	FOSL2	SRP008797	Y
ChIP	FOXM1	SRP008797	Y
ChIP	GABPA	SRP008797	Y
ChIP	GATA3	SRP008797	Y
ChIP	MAX	SRP008797	Y
ChIP	MEF2A	SRP008797	Y
ChIP	NFIC	SRP008797	Y
ChIP	NRSF	SRP008797	N
ChIP	PBX3	SRP008797	Y
ChIP	POLR2A	SRP008797	N
ChIP	RXRA	SRP008797	Y
ChIP	TCF12	SRP008797	Y
ChIP	TEAD4	SRP008797	Y
ChIP	ZBTB33	SRP008797	Y
DNase		GSM1008585
