# Supplementary material for: Master lineage transcription factors anchor trans mega transcriptional complexes at highly accessible enhancer sites to promote long-range chromatin clustering and transcription of distal target genes
Source: Nucleic Acids Res. 2021 Nov 24;49(21):12196–210. doi: 10.1093/nar/gkab1105 (PMC8643643; doi:10.1093/nar/gkab1105)
Supplement: gkab1105_Supplemental_Files [file gkab1105_supplemental_files.zip › Table_S2.xlsx]

## Sheet: sheet1
Cell line	DNase Peaks	H3K27ac Peaks	H3K27ac+ DNase Peaks	proximal H3K27ac+ DNase peaks (<=2.5kb of TSS)	distal H3K27ac+ DNase peaks (>2.5kb of TSS)	Occupancy Score Cutoff	aSE	dSE	cSE	rEh	stitched classic SE regions (1.25kb)
HepG2	178376	56377	54769	29465	25304	1858.7	1238 (4.9%)	645 (2.5%)	3963 (15.7%)	19458 (76.9%)	642
MCF7	217135	67365	67034	29785	37249	156.1	1345 (3.6%)	661 (1.8%)	4747 (12.7%)	30496 (81.9%)	864
A549	201804	50068	76025	36244	39781	49.6	1974 (5.0%)	1028 (2.6%)	6580 (16.5%)	30199 (75.9%)	653
HCT116	88592	40985	34652	20097	14555	42.7	1248 (8.6%)	196 (1.3%)	1152 (7.9%)	11959 (82.1%)	233
SK-N-SH	103099	114591	39214	17143	22071	26.6	1940 (8.8%)	309 (1.4%)	3346 (15.1%)	16476 (74.6%)	478
