# Supplementary material for: Master lineage transcription factors anchor trans mega transcriptional complexes at highly accessible enhancer sites to promote long-range chromatin clustering and transcription of distal target genes
Source: Nucleic Acids Res. 2021 Nov 24;49(21):12196–210. doi: 10.1093/nar/gkab1105 (PMC8643643; doi:10.1093/nar/gkab1105)
Supplement: gkab1105_Supplemental_Files [file gkab1105_supplemental_files.zip › Table_S3.xlsx]

## Sheet: Sheet1
TF	aSE (%)	dSE (%)	cSE (%)	rEh (%)
RXRB	0.99273	0.986047	0.480192	0.414996
FOXA3	0.99273	0.995349	0.485743	0.468959
GATAD2A	0.991922	0.995349	0.587434	0.54872
RARA	0.991115	0.993798	0.505678	0.434115
ZGPAT	0.990307	0.982946	0.415847	0.387604
SOX5	0.988691	0.990698	0.484481	0.460685
SOX13	0.988691	0.99845	0.560686	0.533714
SMAD4	0.983845	0.989147	0.464547	0.412941
NR2F6	0.980614	0.981395	0.426445	0.386679
BCL6	0.979806	0.996899	0.433762	0.396598
ARID4B	0.978998	0.965891	0.412062	0.385651
THAP11	0.976575	0.95814	0.316175	0.286874
ELF3	0.976575	0.986047	0.412566	0.372803
NFIL3	0.976575	0.990698	0.45622	0.421009
TEAD3	0.975767	0.975194	0.438052	0.393977
SKI	0.971729	0.964341	0.316175	0.306044
IRF2	0.970921	0.965891	0.307595	0.263953
ERF	0.96769	0.950388	0.308857	0.252338
TEAD1	0.966882	0.978295	0.411052	0.371261
SP1	0.966882	0.978295	0.439566	0.428975
IKZF5	0.965267	0.953488	0.304063	0.251259
RBPJ	0.962843	0.973643	0.300782	0.243653
CREM	0.958805	0.95814	0.39137	0.344229
KLF16	0.954766	0.934884	0.27681	0.219036
HMG20A	0.954766	0.982946	0.375473	0.352143
FOXP1	0.952342	0.976744	0.367903	0.353017
CEBPA	0.946688	0.965891	0.47893	0.448967
PPARG	0.945073	0.972093	0.332829	0.279525
RXRA	0.945073	0.967442	0.36109	0.30183
MIXL1	0.942649	0.945736	0.311128	0.275414
ZNF614	0.939418	0.911628	0.254605	0.22916
ETV5	0.939418	0.962791	0.337623	0.272895
CEBPG	0.938611	0.944186	0.391875	0.360674
TFE3	0.936995	0.942636	0.270502	0.213588
NR2F2	0.931341	0.92093	0.278325	0.241186
JUND	0.92084	0.956589	0.313147	0.244218
MLX	0.918417	0.937984	0.198335	0.156028
HOMEZ	0.915186	0.900775	0.296493	0.292887
NFIA	0.907916	0.916279	0.292455	0.239336
FOXA1	0.896607	0.939535	0.461771	0.471991
ZKSCAN8	0.892569	0.916279	0.229624	0.179463
ZNF792	0.88853	0.863566	0.230129	0.186967
GATAD1	0.884491	0.854264	0.196821	0.165896
HNF4A	0.882876	0.911628	0.286399	0.301727
SP5	0.88126	0.885271	0.249558	0.19889
FOXA2	0.871567	0.911628	0.460257	0.450046
ZSCAN9	0.866721	0.858915	0.203886	0.162555
TFAP4	0.863489	0.886822	0.267979	0.237537
MYBL2	0.858643	0.803101	0.26167	0.230085
FOSL2	0.858643	0.883721	0.266212	0.233683
HNF4G	0.855412	0.894574	0.291446	0.285795
HMG20B	0.852989	0.87907	0.155438	0.123805
ETV4	0.851373	0.902326	0.251829	0.197605
ZNF511	0.845719	0.818605	0.181428	0.14282
ZBTB25	0.844103	0.823256	0.181681	0.141998
ZNF205	0.838449	0.817054	0.17184	0.14097
TCF7	0.838449	0.911628	0.306334	0.261281
ZNF644	0.835218	0.821705	0.276306	0.285641
ZNF580	0.814216	0.782946	0.192531	0.147754
NFIC	0.811793	0.778295	0.27353	0.239285
HNF1A	0.810985	0.88062	0.218269	0.181828
CREB1	0.810178	0.772093	0.278072	0.25794
ZFP1	0.806139	0.8	0.129447	0.113681
GABPA	0.764943	0.702326	0.177139	0.169802
THRB	0.761712	0.793798	0.20868	0.158804
ARID3A	0.761712	0.8	0.265708	0.248587
HMGXB4	0.753635	0.742636	0.191017	0.156748
GATA4	0.751212	0.858915	0.197325	0.121647
NR2F1	0.73748	0.762791	0.141812	0.124833
ETS1	0.726979	0.789147	0.126419	0.0981601
MXI1	0.726171	0.755039	0.177643	0.145853
MXD4	0.702746	0.682171	0.166036	0.131257
KLF6	0.701131	0.725581	0.160232	0.098931
TEAD4	0.693861	0.685271	0.24325	0.226334
ZNF48	0.688207	0.722481	0.241231	0.187995
HHEX	0.680129	0.714729	0.0784759	0.0750848
TGIF2	0.679321	0.730233	0.183195	0.133416
ZNF652	0.657512	0.699225	0.142316	0.115377
CEBPD	0.651858	0.674419	0.121877	0.0851578
TFDP1	0.642973	0.677519	0.169316	0.118152
ATF1	0.641357	0.651163	0.140298	0.115017
CEBPB	0.639742	0.635659	0.209185	0.200637
HEY1	0.639742	0.762791	0.299521	0.205468
BHLHE40	0.637318	0.632558	0.111279	0.0968753
ELF1	0.630048	0.63876	0.143073	0.13136
TCF12	0.622779	0.697674	0.0522332	0.0339192
ZEB1	0.622779	0.617054	0.152914	0.119128
FOXK2	0.617932	0.685271	0.104719	0.091736
ZBTB26	0.5937	0.651163	0.148877	0.0963614
ZNF639	0.568659	0.555039	0.0875599	0.0578682
TBP	0.568659	0.691473	0.165783	0.113475
HLF	0.54685	0.56124	0.182942	0.181725
KLF11	0.543619	0.56124	0.122634	0.0765238
NFYC	0.537157	0.547287	0.0941206	0.0712817
HBP1	0.533118	0.517829	0.10699	0.0702539
LCORL	0.502423	0.572093	0.0976533	0.0894234
ZHX2	0.478191	0.500775	0.0749432	0.048412
YY1	0.47496	0.513178	0.127176	0.0943057
MNT	0.472536	0.514729	0.0817562	0.0698941
TBX3	0.466882	0.541085	0.0661115	0.0593586
KLF9	0.438611	0.455814	0.0666162	0.0417823
JUN	0.432149	0.449612	0.121877	0.11327
MAFF	0.423263	0.452713	0.103709	0.0956419
ATF7	0.42084	0.432558	0.0668685	0.0676329
ZNF3	0.414378	0.454264	0.0820086	0.0641381
USF1	0.411955	0.386047	0.103962	0.0928153
MAX	0.398223	0.426357	0.0734292	0.059153
MAZ	0.38853	0.417054	0.0724199	0.0540138
AHR	0.378837	0.389147	0.0537472	0.0430157
ZNF384	0.378029	0.39845	0.126167	0.113064
ZBTB7A	0.374798	0.434109	0.107999	0.0777572
MXD3	0.349758	0.376744	0.0837749	0.0601809
SRF	0.303716	0.31938	0.0461771	0.0391613
MAFK	0.299677	0.348837	0.0852889	0.08192
ZFP64	0.298869	0.31938	0.0567752	0.0437866
TCF7L2	0.293215	0.409302	0.0698965	0.0500051
PBX2	0.289984	0.327132	0.0456725	0.0375681
RFX3	0.27706	0.373643	0.0494575	0.0353582
ZNF24	0.273829	0.286822	0.0391118	0.0305273
MYRF	0.270598	0.299225	0.0406258	0.023949
ZKSCAN1	0.268982	0.254264	0.0333081	0.0277007
NRF1	0.253635	0.231008	0.0532425	0.0547847
FOXO3	0.223748	0.2	0.0254857	0.023949
ATF2	0.220517	0.220155	0.0439061	0.0427588
ZNF7	0.212439	0.223256	0.0391118	0.0351012
HES1	0.211632	0.251163	0.0146354	0.010998
RFX5	0.184168	0.224806	0.0330558	0.0278549
GMEB2	0.174475	0.213953	0.011355	0.00930209
SATB1	0.170436	0.226357	0.0562705	0.0325316
USF2	0.164782	0.175194	0.0322988	0.029962
NFE2L2	0.163974	0.182946	0.0456725	0.0460993
ATF3	0.159935	0.141085	0.01514	0.0146983
ZSCAN2	0.153473	0.303876	0.0131214	0.00575599
KLF10	0.137318	0.213953	0.00328034	0.00400863
ZBED5	0.136511	0.127132	0.0141307	0.0116148
MYC	0.132472	0.155039	0.0108504	0.00555042
ZBTB2	0.0848142	0.0573643	0.0532425	0.0551958
ZBTB33	0.0840065	0.0573643	0.00504668	0.00406003
ESRR	0.0799677	0.0930233	0.00933636	0.00863398
RFX1	0.0654281	0.0992248	0.0343174	0.0338164
NFATC3	0.0638126	0.0837209	0.0222054	0.0115634
NR2C2	0.0613893	0.0697674	0.00504668	0.00914791
ZBTB40	0.0298869	0.0217054	0.00908403	0.0106383
SOX6	0.0218094	0.00930233	0.00100934	0.0021071
ZNF207	0.0153473	0.0108527	0.00227101	0.0013876
ARNT	0.0137318	0.020155	0.00227101	0.00179875
ZNF282	0.0088853	0.00465116	0.000757002	0.000770891
CEBPZ	0.00565428	0.00620155	0.000504668	0.00107925
GRP20	0.00323102	0	0	0.000102785
IKZF1	0	0.00155039	0	0.000256964
YBX1	0	0	0.001514	0.00056532
